# Supplementary material for: Transcriptome sequencing of Atlantic salmon (Salmo salar L.) notochord prior to development of the vertebrae provides clues to regulation of positional fate, chordoblast lineage and mineralisation
Source: BMC Genomics. 2014 Feb 19;15:141. doi: 10.1186/1471-2164-15-141 (PMC3943441; doi:10.1186/1471-2164-15-141)
Supplement: Additional file 1: Table S1 — RNA library and reads mapping summary. Quality of RNA libraries and reads, as well as mapping statistics summarised in one table. [file 1471-2164-15-141-S1.xls]

## Sheet: oct2011assembly
RNA sample	T1A	T1M	T1P	T2A	T2M	T2P	T3A	T3M	T3P	Mean	Standard Deviation(SD)
RNA
Amount of RNA in μg	8.95	8.4882	7.3638	7.1054	6.306	6.4664	10.4348	7.5172	6.4884	7.68002	1.37351
RIN value	9.4	9.5	9.9	9.1	9.8	9.8	9	6.2	9.6	9.14444	1.14686
Short Reads
Mean Quality Score of reads(Passed Filter)	34.84	34.86	35.02	34.89	35.13	34.99	35.04	35.08	35.16	35.0011	0.116345
Number of total reads	23030660	19549162	19882380	16277062	19895740	24744996	21245750	23046986	21445728	2.10132e+07	2.48686e+06
Normalization value	1.07444	1.26578	1.24457	1.52024	1.24373	1	1.1647	1.07368	1.15384
Number of total reads x Normalization value	2.4745e+07	24744996	24744996	24744996	24744996	24744996	2.4745e+07	24744996	24744996
Mapping Statistics
Number of mapped reads	16215183	13964968	13941504	11267582	14131981	17318504	15988267	16754132	15719407	1.50335e+07	1.88047e+06
Normalized number of mapped read	1.74222e+07	1.76766e+07	1.73512e+07	1.71294e+07	1.75764e+07	17318504	1.86216e+07	1.79885e+07	1.81377e+07	1.76913e+07	475565
Percentage of mapped reads	0.704069	0.714351	0.701199	0.692237	0.710302	0.699879	0.75254	0.726955	0.732985	0.714946	0.0192186
Intergenic+contigs with no gene prediction (non-gene)	0.276501	0.290569	0.282912	0.274593	0.279092	0.28118	0.316384	0.30748	0.305058	0.290419	0.0153857
Exons	0.359164	0.331306	0.350151	0.376788	0.353907	0.339214	0.321322	0.35519	0.340463	0.347501	0.0164574
UTR	0.322673	0.338866	0.326693	0.301806	0.327904	0.341266	0.317326	0.297811	0.313177	0.320836	0.0149724
Intron	0.0416618	0.0392578	0.040244	0.0468126	0.0390965	0.0383398	0.044969	0.0395188	0.041302	0.0412447	0.00287293
Total mapping percentage	1	1	1	1	1	1	1	1	1	1
