# Supplementary material for: Transcriptome sequencing of Atlantic salmon (Salmo salar L.) notochord prior to development of the vertebrae provides clues to regulation of positional fate, chordoblast lineage and mineralisation
Source: BMC Genomics. 2014 Feb 19;15:141. doi: 10.1186/1471-2164-15-141 (PMC3943441; doi:10.1186/1471-2164-15-141)
Supplement: Additional file 3: Table S2 — Primer sequence and additional information of selected genes in qPCR validation and in situ hybridization. Detailed information about 23 selected genes used in qPCR validation of RNA-seq gene expression. One-way ANOVA was used to define significance of differentially expressed gene (DEG) if p<0.05 among summed libraries (both spatially and temporally). DEG analysis using NOISeq was used to detect genes from RNA-seq dataset. [file 1471-2164-15-141-S3.xls]

## Sheet: Sheet1
Gene	Augustus predicted gene ID	Salmon contigs	Swissprot annotation	Blast score	Forward primer	Reverse primer	RNA-seq(NOISeq: sumA-P)	qPCR(sumA-P)	RNA-seq(NOISeq:sumT1-T3)	qPCR(sumT1-T3)
qPCR primers
TGFβ/BMP signaling pathway
fetub	g301808	gi|354203773|gb|AGKD01254713.1	RAT Fetuin-B OS=Rattus norvegicus GN=Fetub PE=2 SV=1"	174	CGGCGAAAGTGGCTAAGC	GTGGCCGTCTTCAGGATCTC	x	down	down	down
tgfb1	g261641	gi|354279941|gb|AGKD01178587.1	ONCMY Transforming growth factor beta-1 OS=Oncorhynchus mykiss GN=tgfb1 PE=2 SV=1"	406	TGAGTGTGGTAAATCCGAGGAA	TCGTACCCCGCTGTCCAA	x	x	up	up
bmp4	g179729	gi|354371825|gb|AGKD01087211.1	CHICK Bone morphogenetic protein 4 OS=Gallus gallus GN=BMP4 PE=2 SV=1"	642	CATGTCCAGGAGGCCAACA	CGGTGGTCTGCCTCTTTTCA	x	x	down	down
bmp6	g112960	gi|354415597|gb|AGKD01043439.1	HUMAN Bone morphogenetic protein 6 OS=Homo sapiens GN=BMP6 PE=1 SV=1"	582	CCCCTCAACGCCCATATG	TGGACCAGTGTCTGCACAATG	up	up	up	up
Wnt pathway
lrp6	g59500	gi|354440587|gb|AGKD01018455.1	MOUSE Low-density lipoprotein receptor-related protein 6 OS=Mus musculus GN=Lrp6 PE=1 SV=1"	779	GACGTCTCTGAGAACAGGATCTACTG	CAGAGCTGCCGTTCATGAAG	x	x	x	up
dkk2	g64481	gi|354438543|gb|AGKD01020495.1|	HUMAN Dickkopf-related protein 2 OS=Homo sapiens GN=DKK2 PE=1 SV=1"	627	AGCGCAAGCCAAACACTCTA	CACGGAGCAGTCTGACGAG	x	x	up	up
t7l1a	g246150	gi|354304017|gb|AGKD01154511.1|	DANRE Transcription factor 7-like 1-A OS=Danio rerio GN=tcf7l1a PE=2 SV=1"	742	TGACCACATGAGCCCCTCTA	TGGGGCTTTTTGTCCTCCTC	x	x	x	up
fos	g154335	gi|354390822|gb|AGKD01068214.1|	TAKRU Proto-oncogene c-Fos OS=Takifugu rubripes GN=fos PE=3 SV=1"	543	TGGGTTCACCCCAATCTCAG	TAGGGATGAAGGACGGACCA	x	x	up/down	x
Hox gene
hoxb6ab**	g66690	gi|354437614|gb|AGKD01021422.1	DANRE Homeobox protein Hox-B6a OS=Danio rerio GN=hoxb6a PE=2 SV=1"	938	TCGTCCTGAGCCAAGACCAT	CCCCGAATATGCTTTTATTTTGC	up	up	x	up
hoxc10aa**	g175593	gi|354375307|gb|AGKD01083729.1|	TAKRU Homeobox protein Hox-C10a OS=Takifugu rubripes GN=hoxc10a PE=3 SV=1	680	CGACAGCGAATTGAAAGATGATT	CTTTTGGCTTTTAACCAGTTTCCT	up	up	x	x
hoxd3aa**	g311160	gi|354168256|gb|AGKD01290230.1|	DANRE Homeobox protein Hox-D3a OS=Danio rerio GN=hoxd3a PE=2 SV=2"	1399	TGAAGGAGACGCGATCGAA	GGATTCACCTTCTGCAGTTGTACA	up	up	x	x
Hedghog gene family
ihhb	g125917	gi|354408143|gb|AGKD01050893.1	DANRE Indian hedgehog B protein OS=Danio rerio GN=ihhb PE=2 SV=1"	1113	CGGAAGGAATTCTACACCATTAGG	TTCCCTCGGACACGAACAG	x	x	x	down
shh	g170972	gi|354379075|gb|AGKD01079961.1	DANRE Sonic hedgehog protein A OS=Danio rerio GN=shha PE=1 SV=1"	1340	GTCCAAGGCCCACATCCA	GGAAGCAGCCGCCTGAT	x	x	x	down/up
twhh	g117199	gi|354413332|gb|AGKD01045704.1	DANRE Tiggy-winkle hedgehog protein OS=Danio rerio GN=shhb PE=1 SV=1"	1666	GATGAGGAAAACACTAATGCTGACA	ATTCATGACTGAAATCGCCAAA	x	x	x	up
Transcriptional factors in osteochondro-progenitors lineage
sox9*	g336204	gi|354019417|gb|AGKD01439053.1|	MOUSE Transcription factor SOX-9 OS=Mus musculus GN=Sox9 PE=2 SV=2"	1091	CCTGCAAACAAGACAAGGT	GGGTCGAGTAGATTCATACGA	x	x	x	down
runx3	g141816	gi|354398505|gb|AGKD01060531.1	MOUSE Runt-related transcription factor 3 OS=Mus musculus GN=Runx3 PE=2 SV=2"	767	TCACACTGGAGGTGCAACAAG	CCCGTCGGGCACATCA	x	x	up	up
atf4	g13622	gi|354455984|gb|AGKD01003062.1	RAT Cyclic AMP-dependent transcription factor ATF-4 OS=Rattus norvegicus GN=Atf4 PE=1 SV=1"	346	CCCAACAACCCCCAAGTCTA	CTTCATTTTCCCACTCGATGTG	x	x	x	up
runx2*					CCACCAGGGACAGACACAGAT	GAACGGACTGAGATCTGACGAA
Calcium binding proteins
s100a1	g250017	gi|354299327|gb|AGKD01159201.1	RAT Protein S100-A1 OS=Rattus norvegicus GN=S100a1 PE=1 SV=3"	292	TGAAAGAACTCATGCAGACAGAACT	GATCCTTCATGATCGTGTCTATGG	x	x	x	up
sprc	g64451	gi|354438560|gb|AGKD01020478.1|	MOUSE SPARC OS=Mus musculus GN=Sparc PE=1 SV=1"	1133	GGTGCCGTTGGAGAGTTTGA	TTCTGGGCAAAGAAGTGGCA	x	x	x	x
Fibrillar collagens
col2a1	g226412	gi|354328599|gb|AGKD01129929.1	BOVIN Collagen alpha-1(II) chain OS=Bos taurus GN=COL2A1 PE=1 SV=4"	1263	ACGGCTGCACGAAACACA	TGGGAGCAATGTCCACGAT	x	x	down	down
col11a1	g43409	gi|354446701|gb|AGKD01012341.1|	MOUSE Collagen alpha-1(XI) chain OS=Mus musculus GN=Col11a1 PE=1 SV=1"	1122	CAACCCCTACATCAGGGCC	CACAGTCTTTCCGTAGCCCTTC	x	x	down	down
col11a2**	g270224	gi|354267827|gb|AGKD01190700.1	HUMAN Collagen alpha-1(V) chain OS=Homo sapiens GN=COL5A1 PE=1 SV=3"	654	CGAGGACTACCCCCTCTTCA	CCCTGGTCATGCGCTTCTTA	x	x	down	x
Reference gene
ef1a	g32119	gi|354450575|gb|AGKD01008470.1	DANRE Elongation factor 1-alpha OS=Danio rerio GN=eef1a PE=2 SV=1"	2120	CCCCTCCAGGACGTTTACAAA	CACACGGCCCACAGGTACA	x	x	x	x
In Situ primer
col11a2	g270224	gi|354267827|gb|AGKD01190700.1	HUMAN Collagen alpha-1(V) chain OS=Homo sapiens GN=COL5A1 PE=1 SV=3"	654	ATCATGGCTCTGGTCAAGGC	TGGGTAGAGGGGAGTCACAG
*runx2 and sox9 primer sequences were collected from genebank accession number EU344852 and FJ195615, respectively
**hoxb6ab, hoxc10aa, hoxd3aa and col11a2 were further annotated with Uniref90.
